# Supplementary material for: Effects of a 12-Year Nitrogen Addition Experiment on Protist Communities in a Boreal Forest, Heilongjiang Province, China
Source: Animals (Basel). 2026 Jun 4;16(11):1734. doi: 10.3390/ani16111734 (PMC13255705; doi:10.3390/ani16111734)
Supplement: Supplementary file 1 [file animals-16-01734-s001.zip]

Archive with 1 entries (1 files):
- animals-4317114-supplementary.pdf
